# Supplementary material for: Effect of Dietary Benzoic Acid and Oregano Essential Oil as a Substitute for an Anti-Coccidial Agent on Growth Performance and Physiological and Immunological Responses in Broiler Chickens Challenged with Eimeria Species
Source: Animals (Basel). 2024 Oct 17;14(20):3008. doi: 10.3390/ani14203008 (PMC11504159; doi:10.3390/ani14203008)
Supplement: Supplementary file 1 [file animals-14-03008-s001.zip]

Archive with 1 entries (1 files):
- animals-3226138-supplementary.pdf
